# Supplementary material for: Identification and Validation of New Stable QTLs for Grain Weight and Size by Multiple Mapping Models in Common Wheat
Source: Front Genet. 2020 Nov 11;11:584859. doi: 10.3389/fgene.2020.584859 (PMC7686802; doi:10.3389/fgene.2020.584859)
Supplement: Supplementary Table 1 — Information of 74 CAPS markers developed in this study. [file Table_1.XLSX]

## Sheet: Sheet1
Table S1. Information of 74 CAPS markers developed in this study
CAPS markers	Chromosome	Physical position (bp)	F	R	Restriction enzyme
1B-5967	1B	8046257	5' GTCACTGCTCGCCTTTC 3'	5' CTTTCGCTTGGGATGG 3'	Hpy166II
1B-AX5	1B	665482508	5' TTGCGGTAACTTGGACTAA 3'	5' CCTTCTGCCTTCTCTATTCT 3'	NheI
1B-0078	1B	666089211	5' ACATTCATCCCAACCAAC 3'	5' GGACTTCCTTCTGCCTTC 3'	XspI/NheI
1B7328	1B	667972949	5' GTCACGGATCACAGTCAG 3'	5' GATTTATCAAGGACCTCTACT 3'	HphI/Hpy166II
1B0964	1B	664055334	5' TGAGCGGGCGTGAAAC 3'	5' GTCATCTACAACCCATCTTAT 3'	HaeIII/BmgT120I(AsuI,Cfr13I)
1B-4094	1B	665453441	5'GAGGGAAACTCCATCCAGAGG3'	5'AGAAGAACGCATCACATAAACCA 3'	Bsp1286I/SduI
1B2148	1B	660251960	5' AATCACAGGAGCGACAA 3'	5' CTGGAGCAACTGGTTAG 3'	DpnI/MboI/BstYI
1B-6615	1B	652094782	5' GCAAGGGAACAAACACG 3'	5' CCGCAGGAGGTAGCAAA 3'	BslI
1B-JHDdeI	1B	651284904	5' CCTGTGAGGTCGGCAAGT 3'	5' TGCTGCATTGTACGAGGA 3'	DdeI
1B-JHMfeI	1B	651545120	5' GGAGGAAACAAAGTGGTC 3'	5' GAGAAGAGGAGGTCGTAG 3'	MfeI
1B-JHHhaI	1B	648059599	5' CCAGAAGGAGGAAGAACC 3'	5' GCTTTGGGCATTGGAGAC 3'	HhaI
1B-JHSfaNI	1B	649044723	5' CCTGTCTCACGGGAACTA 3'	5' TTGGGAATTTGAACTTGG 3'	SfaNI
1B1710	1B	658933775	5' CGATTCTTCTCGGTCATAC 3'	5' TTGCCAAGGTTGTTCC 3'	HinfI/MnlI
1B-JHBSTEII	1B	672835152	5' GCCGATAGATTGGGCAGAC 3'	5' TCAAGCCGCTCCAAGTCC 3'	BstEII
1B-9212	1B	676711501	5' GCAGTTGCCAGGATTG 3'	5' AGGAACGGATGGAGTAG 3'	NlaIII
1B-JHPVUII	1B	686227216	5' TGTCTGGACCAGGTGTCT 3'	5' CATGCTGCTGTCTATTGTT 3'	PvuII
1B-6417	1B	687313153	5' TGGAGGTAAGCCAGTAA 3'	5' GTCCCAAATCAGAGTCAA 3'	NspI/FokI/NlaIII
2A-CAPS9	2A	701482423	5' GATATGGTAGCCGATGTG 3'	5' ATAGACGGTGCTCCTGT 3'	Bsp1407I
2A-ZY-31	2A	155589532	5' TTCTGGTAGGGAAGTAAACA 3'	5' GAATCACCTCGGCATCT 3'	HhaI
2A-ZY-138	2A	82345070	5' CGGCTGTACCGATTGT 3'	5' TTCCCATTTCAGAGTGC 3'	HhaI
2A-ZY-98	2A	133707896	5' GACGAATGTTACTGACTGC 3'	5' ATAAACGCCTTTCACG 3'	TaiI
2A-ZY-21	2A	141284618	5' GATTCGCACCCAAGATAA 3'	5' TTCATGCCACGCAAACT 3'	TaiI
2A-CAPSmin	2A	46107437	5' CCCTGAGGAGATGAAACC 3'	5' GTGAAGCTGGAGCTATGC 3'	AatII
2A-6521	2A	40813524	5' GTCTCCACCTCCACAGTCA 3'	5' AACCGCAACATCACAATC 3'	MspA1I
2A-3002	2A	43153433	5' GACGAGGCTGACCGAGAA 3'	5' GCTCCACCACGGGTTTC 3'	BsaJI; BstXI;HpyAV;EcoT14I/StyI
2A-2118	2A	42708549	5' AGACCACCATCCCTGAC 3'	5' ATGCGAATCTCAAAGCA 3'	MspI
2A-1928	2A	42472502	5' GCCATTTCTTTCCTTCCA 3'	5' TTCGCCGTAGATACTTTGT 3'	BstUI/AccII；HhaI
2A-1826	2A	40801969	5' CACAACTTCGGTTCTTCTT 3'	5' TAGTCACGGCTGAGGAG 3'	MnlI
2A-4510	2A	748966876	5' CTAGCATTACCCATCCG 3'	5' CATTGGTCCCTTGATACA 3'	HphI-N
2A-3703	2A	751006725	5' TCGGTTAGATACTTACGC 3'	5' ACCTGGCTTCTCACTTC 3'	FokI
2A-0958	2A	751172567	5' TATCAGAGGGAATCAGGTC 3'	5' TAAGCAAGGTAACGAAACTA 3'	MseI
2A-4312	2A	751234477	5' GCGGTGTATTCAGTTAGG 3'	5' CATGGGAGCATAAATCG 3'	RspRSII/MseI/Tru1I
2A-0329	2A	751513908	5 AGGAGTTCGGTCAGATAGATGG 3'	5' CTGGAAGGAGGGAGTATTAGC 3'	MbiI/BsrBI
2A-2850	2A	744891558	5' GTCTGATCGTTGGCTGGAGG 3'	5' CGATGAGCGAGTCGTTAGGTG 3'	NlaIII/Hin1II
2D-5137	2D	543543378	5' TCCTAACCGTTCATCGC 3'	5' CCTCTAGCCACCCATTT 3'	MboII/BbsI
3B-4535	3B	7102357	5' GGGCGGCTTCACTTTGT 3'	5' TCCTCCGTGCTTGCTTC 3'	RsaI/AfaI
3B-8655	3B	7145267	5' GACCGTGGCAGTATGATTT 3'	5' TTGTCCTCCGCTGAAGT 3'	Hpy188III
3B-6707	3B	6754423	5' GAGGACGGTGATGCTTG 3'	5' TTGGATTTGGTGAGGGT 3'	BsmAI
3B1808	3B	6732581	5' ACTAGAGTGTAAACTGCCTTCG 3'	5' TCAGCATCTCGGAACAA 3'	AvaI/BsmAI/TaqI/XhoI
3B-1723	3B	6920555	5' GCACCATAGACGCCTTGA 3'	5' CTCCATTTCTTCCTCCTGT 3'	RsaI/AfaI
4B-0691	4B	539511827	5' TGGGCTGCTCCTCATT 3'	5' AGGGCATCATCTGTCTGT 3'	DpnI/MboI/PsyI(Tth111I)
4B-6505	4B	541448019	5' CCCATGATTGACTTTGAC 3'	5' TTTGGTGCTGCGTTAT 3'	HaeIII/Sau96I
4B-8621	4B	540326239	5' AGAGTAGGTGAGGAGCAG 3'	5' CGGATAGCGTTAAGACA 3'	HincII
4B-8885	4B	541909428	5' GCCACCAACCAAGAACC 3'	5' CCGACCGACAAGACGA 3'	MboII
4B-2133	4B	660418069	5' CCATCGGCACCCACTTCT 3'	5' GCTGAGGCATTCTATGATAAAGG 3'	HinfI/MlyI/MspI/NaeI
4B-9051	4B	660109129	5' ATTGGTGGTGCCCATACA 3'	5' ACGCCCGTCTTGTTGA 3'	RsaI
4B-8416	4B	660131504	5' TGGTTGATGTTGCGTTTGTC 3'	5' CGGGCGTTTGCAGGGTGTAT 3'	MseI
4B-6031	4B	661669183	5' GGCCTAATAAACCTGAACG 3'	5' CTGATTGGTATGGGAGAAGA 3'	FokI
4B4821	4B	666043072	5' CCCCTCCATCATAATCCAC 3'	5' GTTCCTATGGGCTAACCTACC 3'	MunI
4B-3014	4B	661536371	5' GGTGAGTCATTGGGTCT 3'	5' AAGTTGCTGGAAGGGTA 3'	DdeI
4B-8829	4B	662381395	5' GCAAGTAGGCTGTCTGG 3'	5' TGACTGCTGCTGGTGAT 3'	Hpy188I
4B-0516	4B	662383406	5' TTACGACCTCACTTTGC 3'	5' ACCGTCTCACCCTGTT 3'	PflMI
4B-4796	4B	661501989	5' CATTCGGACACCAGACA 3'	5' CCTCCACGACCCACTT 3'	DraIII
4B-7871	4B	661517129	5' GGTCACTATCCCATACTTACT 3'	5' GCTTACCGCTTCTTTCT 3'	MspI/BglII
4B-9875	4B	655088590	5' CTGCTGGGCGTTGAACTGAA 3'	5' CGTCCTAGCTGCCACTGTTTGT 3'	TaiI
6B-4055	6B	678115145	5' TTGATTCCCACGCCCTCT 3'	5' AGGCAGCACGCAACCAT 3'	BsaBI/FokI
6B-9359	6B	678217067	5' GTAGGGATGCGATGCTG 3'	5' CGTTGGCTATCACTTATGCT 3'	MboII
6B-9394	6B	677151622	5' TTCGCTGTGCTGGGTTA 3'	5' GGTGATGAAGTGGTGGAA 3'	FokI
6B-6004	6B	677585798	5' TGGGTGGTTGATGGATG 3'	5' CGAGTGTAGGGACAAATGC 3'	NlaIII
6B-7914	6B	677122961	5' CAGAGGTGGAAGCGTGAC 3'	5' CCTTACTAAACAGCGAAGA 3'	HpyCH4V/MnlI
6B-6931	6B	677383693	5' TTAGCGTTCCGTGACTTG 3'	5' ACTCGTTTAGCTCGTCCTC 3'	TaqI
6B-4848	6B	678068894	5' ATGCGTGATGAGACCTT 3'	5' AATACCACTCTGGGCTAA 3'	TaiI
6B-4099	6B	677353950	5' TGTATCCCAAGGAGCAGT 3'	5' ATCCCAGGAGTGACGAG 3'	AcuI/Hpy188I
6B-1891	6B	677709197	5' CCTTCCGCATTTGCTTTCG 3'	5' GACCTAGTCCGTATTGTATCG 3'	NspI
6B-3358	6B	676812200	5' ACATATCCTCGTTAGCACCC 3'	5' GCGGCTCTTTGTTGAACTTAC 3'	Hpy188III
6B-9077	6B	679287374	5' AGGGCAGCAAACAGAG 3'	5' GGCAGCCTTAACCACA 3'	AhdI/Eam1105I
6B-1809	6B	679564186	5' TGATGCGATGTCTGTTTG 3'	5' AGCCTCAGCCAGTTTCC 3'	BsaHI/Hin1I
7A-2981	7A	99660195	5' CCCAATGCTCAGGACAC 3'	5' CACAACTCCATCGCAAAC 3'	MunI/MfeI/BsrI
7A-4100	7A	199776031	5' CCTCTTTCACCGATTTCC 3'	5' TAGGGCACCGCCATTT 3'	AvaI/BseMII/BspCNI/DdeI
7A-3357	7A	445465043	5' GAGTGTCGGTCAGTCCC 3'	5' CTCCTCCAACAGGTGATT 3'	Hpy188I
7A-3738	7A	446360940	5' CTGCGATTTGGCGTCTT 3'	5' CATTCTGCTGCCCTGTG 3'	AccI/BstAUI(Bsp1407I )/Csp6I/RsaI/TatI
7A-8123	7A	496957855	5' TTAGGAGTAGGGAGGACAG 3'	5' AAACCCACAAAGAGGATG 3'	BciT130I/EcoRII/MvaI/XspI
7B-8899	7B	139634755	5' TCAGTACCCTCACCTCGTC 3'	5' CTCTGTGGCGGTTTGTT 3'	BfmI/PstI
7B-CAPS14	7B	638924687	5' TCAGAGACAAGTTAGAGCAT 3'	5' TGGCAGATATTCATCAAGGT 3'	DraI/AhaIII
