# Supplementary material for: Identification and Validation of New Stable QTLs for Grain Weight and Size by Multiple Mapping Models in Common Wheat
Source: Front Genet. 2020 Nov 11;11:584859. doi: 10.3389/fgene.2020.584859 (PMC7686802; doi:10.3389/fgene.2020.584859)
Supplement: Supplementary Table 2 — Information on 11 gene-specific markers. [file Table_2.XLSX]

## Sheet: Sheet1
Table S2. Information of 11 gene-specific markers
Gene-specific markers	Chromosome	Physical position (Mb)	F (5'-3')	R (5'-3')	Annealing temperature (°C)	Restriction enzyme	Reference
TaSdr-2A	2A	158.45	CGTCGGCAGACATCGACTCC	GAAGCTCACTAGCTCAGAACACGC	59	PvuI	Zhang et al., 2017
TaSus-2A	2A	121.14	GCAATAGTTCCGTGCTCCTGTG	AGAAATACGCAAGGCAACCAT	60	AscΙ	Hou et al., 2014
Tamyb10-3A	3A	703.9	(1) CTATGTGGATGGCCTTGGAT	CTACCAGCTCGTTTGGGAAG	61	-	Himi et al., 2011
			(2) TTTCAATCGAGTGGGCATAA	CCTGACGATGAGCTCCTCTT
TaVp1B3-3B	3B	691.84	TGCTCCTTTCCCAATTGG	ACCCTCCTGCAGCTCATTG	61	-	Yang et al., 2007
TaVp1-b2	3B	691.84	TGCTCCTTTCCCAATTGG	TGCTTCTCTTCTCTCACCAGTG	66	-	Chang et al., 2010
Tamyb10-3D	3D	570.8	TAGGCCAACACCTTCTAAACG	AGGCACACCAGCTTATTTGG	64	-	Himi et al., 2011
TaTGW6-4A	4A	330.01	CGACACACACGGTACGACCA	CGTTCCACCTCAAGATGCGG	55	-	Hu et al., 2016a
TaMKK3-4A	4A	609	TAAAGCCAGCAAATTTACTGGTCGA	GCTCATATTTAAGGAATATCAAAAGAAC	55	Sal I	Torada et al., 2016
TaGW2-6A	6A	237.76	(Step 1) CGTTACCTCTGGTTTGGGTGTCGTG	CACCTCTCGAAAATCTTCCCAATTA	55-60	-	Su et al., 2012
			(Step 2) GAGAAAGGGCTGGTGCTATGGA	GTAACGCTTGATAAACATAGGTAAT		TaqI
TaGASR7-A1	7A	170.68	CCAGGAGATCCAACCAAAAA	TGGGAGAGCAGTGAATAGCC	58	-	Dong et al., 2014
TaPTF1-7B	7B	64.73	TTCCCTGTTGGTTGTCATTC	GAGTACACGGGCATTCTA	56	-	Zhu et al., 2016a
