# Supplementary material for: Identification and Validation of New Stable QTLs for Grain Weight and Size by Multiple Mapping Models in Common Wheat
Source: Front Genet. 2020 Nov 11;11:584859. doi: 10.3389/fgene.2020.584859 (PMC7686802; doi:10.3389/fgene.2020.584859)
Supplement: Supplementary Table 4 — Phenotypic data of grain weight and size in the Jing 411/Hongmangchun 21 RIL population and 192 WVs. [file Table_4.XLSX]

## Sheet: Sheet1
Table S4. Phenotypic data of grain weight and size in the Jing 411/Hongmangchun 21 RIL population and 192 wheat varieties
Population	Trait	Jing411	Hongmangchun21	Line	Mean	SD
JH-RILsa	2006TGW-JH	44.5	18.5	19.40-59.40	36.98	10.4
	2007TGW-JH	46.1	12	20.00-61.00	36.81	10.23
	2008TGW-JH	50.88	23.4	21.60-68.28	40.98	10.72
	2010TGW-JH	38.28	20.68	18.98-59.45	36.97	9.46
	2011TGW-JH	44.88	21.02	10.90-55.55	34.68	8.31
	2012TGW-JH	37.02	19.14	18.80-62.42	35.11	8.68
	2014TGW-JH	44.48	21.02	14.38-61.03	34.14	9.89
	2015TGW-JH	31.59	12.66	13.71-56.98	30.64	8
	2016TGW-JH	42.81	23.52	18.70-63.66	35.28	10.31
	2017TGW-JH	39.13	24.12	20.93-59.68	37.17	8.66
	2018TGW-JH	41.69	23.67	20.63-61.54	36.96	7.41
	2008GW-JH	3.55	2.78	2.62-3.91	3.26	0.27
	2014GW-JH	2.7	2.9	2.60-3.90	3.12	0.3
	2016GW-JH	3.26	2.69	2.37-3.68	2.98	0.29
	2017GW-JH	3.07	2.59	2.25-4.38	3.04	0.27
	2018GW-JH	2.8	2.37	2.26-3.26	2.67	0.17
	2008GL-JH	7.01	5.25	4.96-8.55	6.66	0.68
	2014GL-JH	7	5.6	5.10-8.50	6.64	0.7
	2016GL-JH	6.72	5.49	4.86-7.96	6.41	0.68
	2017GL-JH	6.34	5.31	3.99-8.12	6.36	0.7
	2018GL-JH	5.86	4.75	4.35-7.34	5.72	0.56
192 WVsb	2016TGW-192	-	-	19.58-49.29	38.52	5.46
	2017TGW-192	-	-	24.29-54.21	41.47	6.46
	2018TGW-192	-	-	22.03-47.75	37.88	5.29
	2016GW-192	-	-	1.72-3.55	3.16	0.22
	2017GW-192	-	-	1.21-4.68	3.17	0.3
	2018GW-192	-	-	2.13-3.05	2.71	0.39
	2016GL-192	-	-	5.39-7.50	6.61	0.31
	2017GL-192	-	-	5.48-7.31	6.49	0.53
	2018GL-192	-	-	4.37-6.39	5.6	0.32
aindicates Jing 411/Hongmangchun 21 RIL population; bindicates 192 wheat varieties.
