# Supplementary material for: Identification and Validation of New Stable QTLs for Grain Weight and Size by Multiple Mapping Models in Common Wheat
Source: Front Genet. 2020 Nov 11;11:584859. doi: 10.3389/fgene.2020.584859 (PMC7686802; doi:10.3389/fgene.2020.584859)
Supplement: Supplementary Table 5 — Pearson’s correlations between TGW, GW, and GL in the Jing 411/Hongmangchun 21 RIL population. [file Table_5.XLSX]

## Sheet: Sheet1
Table S5. Pearson's correlations between TGW, GW and GL in the Jing 411/Hongmangchun 21 RIL population
	2006TGW-JH	2007TGW-JH	2008TGW-JH	2010TGW-JH	2011TGW-JH	2012TGW-JH	2014TGW-JH	2015TGW-JH	2016TGW-JH	2017TGW-JH	2018TGW-JH	2008GW-JH	2014GW-JH	2016GW-JH	2017GW-JH	2018GW-JH	2008GL-JH	2014GL-JH	2016GL-JH	2017GL-JH
2007TGW-JH	.90**
2008TGW-JH	.90**	.89**
2010TGW-JH	.76**	.77**	.80**
2011TGW-JH	.77**	.76**	.82**	.77**
2012TGW-JH	.83**	.81**	.86**	.83**	.83**
2014TGW-JH	.75**	.73**	.78**	.77**	.76**	.86**
2015TGW-JH	.67**	.67**	.73**	.77**	.71**	.78**	.79**
2016TGW-JH	.81**	.80**	.83**	.80**	.77**	.84**	.84**	.85**
2017TGW-JH	.75**	.74**	.77**	.75**	.74**	.82**	.83**	.81**	.88**
2018TGW-JH	.78**	.77**	.81**	.77**	.79**	.86**	.83**	.80**	.88**	.89**
2008GW-JH	.80**	.80**	.90**	.69**	.72**	.73**	.64**	.62**	.73**	.68**	.71**
2014GW-JH	.54**	.55**	.55**	.63**	.47**	.50**	.45**	.39**	.45**	.46**	.45**	.49**
2016GW-JH	.77**	.76**	.80**	.76**	.74**	.78**	.78**	.82**	.97**	.85**	.82**	.74**	.42**
2017GW-JH	.58**	.59**	.61**	.56**	.56**	.61**	.65**	.67**	.71**	.89**	.71**	.59**	.37**	.73**
2018GW-JH	.62**	.63**	.65**	.59**	.62**	.68**	.64**	.67**	.70**	.74**	.85**	.63**	.33**	.71**	.67**
2008GL-JH	.88**	.86**	.94**	.77**	.79**	.86**	.78**	.73**	.81**	.76**	.81**	.82**	.52**	.74**	.56**	.61**
2014GL-JH	.53**	.57**	.55**	.68**	.47**	.51**	.43**	.45**	.47**	.43**	.44**	.49**	.80**	.43**	.31**	.29**	.55**
2016GL-JH	.82**	.81**	.84**	.79**	.81**	.88**	.86**	.82**	.91**	.88**	.90**	.72**	.47**	.84**	.65**	.69**	.89**	.50**
2017GL-JH	.75**	.75**	.78**	.72**	.75**	.82**	.80**	.77**	.84**	.90**	.85**	.67**	.45**	.78**	.79**	.66**	.83**	.45**	.92**
2018GL-JH	.79**	.78**	.81**	.75**	.79**	.86**	.83**	.79**	.87**	.89**	.93**	.70**	.46**	.79**	.68**	.79**	.86**	.47**	.95**	.91**
**significance at P = 0.01 level.
