# Supplementary material for: Identification and Validation of New Stable QTLs for Grain Weight and Size by Multiple Mapping Models in Common Wheat
Source: Front Genet. 2020 Nov 11;11:584859. doi: 10.3389/fgene.2020.584859 (PMC7686802; doi:10.3389/fgene.2020.584859)
Supplement: Supplementary Table 6 — Pearson’s correlations between TGW, GW, and GL in 192 WVs. [file Table_6.XLSX]

## Sheet: Sheet1
Table S6. Pearson's correlations between TGW, GW and GL in 192 wheat varieties
	2016TGW-192	2017TGW-192	2018TGW-192	2016GW-192	2017GW-192	2018GW-192	2016GL-192	2017GL-192
2017TGW-192	.66**
2018TGW-192	.37**	.52**
2016GW-192	.80**	.45**	.28**
2017GW-192	.54**	.80**	.41**	.45**
2018GW-192	.30**	.41**	.84**	.27**	.36**
2016GL-192	.56**	.56**	.19**	.24**	.38**	0.04
2017GL-192	.46**	.72**	.33**	.20**	.49**	.16*	.77**
2018GL-192	.26**	.48**	.66**	0.05	.27**	.54**	.46**	.624**
**significance at P = 0.01 level;
*significance at P = 0.05 level.
