# Supplementary material for: Identification and Validation of New Stable QTLs for Grain Weight and Size by Multiple Mapping Models in Common Wheat
Source: Front Genet. 2020 Nov 11;11:584859. doi: 10.3389/fgene.2020.584859 (PMC7686802; doi:10.3389/fgene.2020.584859)
Supplement: Supplementary Table 7 — Summary of the high-density genetic linkage bin maps constructed by SLAF-seq, CAPS, and gene-specific markers in the Jing 411/Hongmangchun 21 population. [file Table_7.XLSX]

## Sheet: Sheet1
Table S7. Summary of the high-density genetic linkage bin maps constructed by SLAF-seq , CAPS and gene-specific markers in the Jing 411/Hongmangchun 21 population
Chr.	No. of bin markers	Genetic distance (cM)	Average interval (cM)
1A	23	14.89	0.68
1B	87	191.07	2.22
1D	24	15.53	0.68
2A	99	331.76	3.39
2B	114	62.34	0.55
2D	60	62.53	1.06
3A	97	95.33	0.99
3B	140	136.88	0.98
3D	35	89.5	2.63
4A	74	86.34	1.18
4B	76	171.72	2.29
4D	23	9.03	0.41
5A	142	101.39	0.72
5B	83	44.76	0.55
5D	19	15.42	0.86
6A	51	48.43	0.97
6B	72	97.36	1.37
6D	27	24.47	0.94
7A	122	186.06	1.54
7B	192	195.87	1.03
7D	54	33.75	0.64
Total	1614	2014.43	-
