# Supplementary material for: Identification and Validation of New Stable QTLs for Grain Weight and Size by Multiple Mapping Models in Common Wheat
Source: Front Genet. 2020 Nov 11;11:584859. doi: 10.3389/fgene.2020.584859 (PMC7686802; doi:10.3389/fgene.2020.584859)
Supplement: Supplementary Table 9 — Thirty-one markers for grain weight and size in 192 WVs identified by GWAS. [file Table_9.XLSX]

## Sheet: Sheet1
Table S9. Thirty-one marker-trait associations (MTAs) for grain weight and size in 192 wheat varieties identified by GWAS
Marker–trait associations	Chr	Physical position (Mb)a	Trait	P (×10-3)	R2 (%)	Locusb
RFL_Contig16_132	1B	652.3	18GW-192	0.64	6.8	Qgw.ahau-1B
CAP7_rep_c6352_483	1B	668.9	16TGW-192	0	15.7	Qtgw.ahau-1B.2
			17TGW-192	0.15	8.3
Tdurum_contig94450_255	1B	671.2	17GL-192	0.11	8.3	Qgl.ahau-1B.2
Kukri_c43555_378	1B	680.8	16TGW-192	0.12	10	Qtgw.ahau-1B.3
Tdurum_contig55610_784	2A	42.5	16TGW-192	0.12	8.1	Qtgw.ahau-2A.1
			16GL-192	0.9	5.9	Qgl.ahau-2A.1
Ex_c68445_724	2A	196.1	16GL-192	0.05	9	Qgl.ahau-2A.2
Kukri_c54653_270	2A	613	16TGW-192	0.13	12.7	Qtgw.ahau-2A.3
			18TGW-192	0.36	10.6
RFL_Contig2577_435	2B	700.5	16TGW-192	0	12.3	Qtgw.ahau-2B.2
			17TGW-192	0.59	6.6
D_GB5Y7FA01EHPZX_186	2D	353.1	16GW-192	0.01	10.8	Qgw.ahau-2D.1
			17GW-192	0.26	7.5
			18GW-192	0.07	9.2
BobWhite_c17782_194	2D	552.2	16GW-192	0.42	9.9	Qgw.ahau-2D.3
Excalibur_c6816_277	3A	11.5	17TGW-192	0.81	6.6	Qtgw.ahau-3A.1
			17GL-192	0	18.8	Qgl.ahau-3A
Excalibur_c34472_211	3A	38.4	16TGW-192	0	13.3	Qtgw.ahau-3A.2
			17TGW-192	0.06	9
Excalibur_rep_c109441_134	3B	8.9	16TGW-192	0	12	Qtgw.ahau-3B
			17TGW-192	0.68	6.4
Excalibur_c32708_86	3B	700.8	16GW-192	0.42	6.8	Qgw.ahau-3B
CAP12_c2972_140	4A	692.9	16TGW-192	0.11	8.2	Qtgw.ahau-4A.2
BS00022047_51	4B	39	18GW-192	0.25	7.5	Qgw.ahau-4B.1
Tdurum_contig27038_135	4B	536.9	16TGW-192	0.01	13.6	Qtgw.ahau-4B.1
			16GW-192	0.83	7.8	Qgw.ahau-4B.2
			18GW-192	0.12	10.2
RAC875_c48025_483	4B	666.1	16TGW-192	0.86	6.1	Qtgw.ahau-4B.2
			16GW-192	0.49	6.7	Qgw.ahau-4B.3
			18GW-192	0.97	6.1
IACX65	4D	352.4	16GW-192	0.39	6.9	Qgw.ahau-4D
			17GW-192	0.17	7.9
			18GW-192	0.62	6.7
wsnp_BE444644A_Ta_2_1	5A	158.2	16TGW-192	0.01	10.9	Qtgw.ahau-5A.1
			17TGW-192	0.97	6.1
IACX6245	5A	475.5	16TGW-192	0.06	9.8	Qtgw.ahau-5A.2
			17TGW-192	0.03	10.3
Excalibur_c56952_411	5A	569.8	16TGW-192	0	17.4	Qtgw.ahau-5A.3
			17TGW-192	0.01	11.8
			18TGW-192	0.11	8.5
Kukri_c34998_412	5B	116.8	17GW-192	0.28	7.4	Qgw.ahau-5B
RAC875_c17347_312	6B	694.2	16TGW-192	0	15.6	Qtgw.ahau-6B.2
			17TGW-192	0.03	9.9
			18TGW-192	0.25	7.6
RAC875_c48684_527	7A	102.5	17GW-192	0.59	6.6	Qgw.ahau-7A.1
RAC875_c5986_3670	7A	200.1	16TGW-192	0	13.5	Qtgw.ahau-7A.1
			17TGW-192	0.02	11.4
			18TGW-192	0.89	7.2
Kukri_c5101_2636	7A	498.9	16GL-192	0.13	10.1	Qgl.ahau-7A.2
Ku_c6047_1228	7A	634.8	18GL-192	0.16	8.3	Qgl.ahau-7A.3
Excalibur_c21854_1154	7B	154.8	17GL-192	0	18.3	Qgl.ahau-7B
RAC875_c58901_606	7B	413.3	16TGW-192	0.28	7.2	Qtgw.ahau-7B.2
			17TGW-192	0.11	8.4
RAC875_c45846_454	7D	324.5	16TGW-192	0	17.3	Qtgw.ahau-7D.1; Qtgw.ahau-7D.2
			17TGW-192	0.01	11.7
			18TGW-192	0.12	8.4
aThe physical positions of SNP markers based on wheat genome sequences from the International Wheat Genome Sequencing Consortium (IWGSC Ref Seq 1.0, https://www.wheatgenome.org/); bThe same locus detected by GWAS in 192 varieties and QTL analysis in Jing 411/Hongmangchun 21 RIL population
