# Supplementary material for: Identification and Validation of New Stable QTLs for Grain Weight and Size by Multiple Mapping Models in Common Wheat
Source: Front Genet. 2020 Nov 11;11:584859. doi: 10.3389/fgene.2020.584859 (PMC7686802; doi:10.3389/fgene.2020.584859)
Supplement: Supplementary Table 10 — Gene annotation of the Qtgw.ahau-4B.2 interval. [file Table_10.XLSX]

## Sheet: Sheet1
Table S10. Gene annotations of the Qtgw.ahau-4B.2 region
Gene ID	Annotion
TraesCS4B02G376300	PPPDE thiol peptidase family protein, putative
TraesCS4B02G376400	Plasma membrane H+-ATPase
TraesCS4B02G376500	PRA1 family protein
TraesCS4B02G376600	Phosphoribosylformylglycinamidine synthase subunit PurL
TraesCS4B02G376700	Germin-like protein
TraesCS4B02G376800	Serine/threonine-protein kinase
TraesCS4B02G376900	Germin-like protein
TraesCS4B02G377000	Germin-like protein
TraesCS4B02G377100	Germin-like protein
TraesCS4B02G377200	Germin-like protein
TraesCS4B02G377300	Germin-like protein
TraesCS4B02G377400	Germin-like protein
TraesCS4B02G377500	Germin-like protein
TraesCS4B02G377600	Phospholipase D
TraesCS4B02G377700	Germin-like protein
TraesCS4B02G377800	Germin-like protein
TraesCS4B02G377900	Germin-like protein
TraesCS4B02G378000	Germin-like protein
TraesCS4B02G378100	Germin-like protein
